# Supplementary material for: The complete chloroplast genome sequence of Asarum sieboldii Miq. (Aristolochiaceae), a medicinal plant in Korea
Source: Mitochondrial DNA B Resour. 2018 Jan 12;3(1):118–9. doi: 10.1080/23802359.2018.1424577 (PMC7800627; doi:10.1080/23802359.2018.1424577)
Supplement: Chae_Eun_Lim_et_al_supplemental_content.zip [file TMDN_A_1424577_SM2944.zip]

Archive with 1 entries (1 files):
- Chae Eun Lim et al supplemental content.docx
